# Supplementary material for: Laser-Induced Silver Nanowires/Polymer Composites for Flexible Electronics and Electromagnetic Compatibility Application
Source: Polymers (Basel). 2024 Nov 14;16(22):3174. doi: 10.3390/polym16223174 (PMC11598760; doi:10.3390/polym16223174)
Supplement: Supplementary file 1 [file polymers-16-03174-s001.zip]

Archive with 2 entries (2 files):
- Supporting information.pdf
- Sample washing video.MOV
